# Supplementary material for: The Novel HSF1 Inhibitor NXP800 Exhibits Robust Antitumor Activity in Hepatocellular Carcinoma
Source: Int J Mol Sci. 2026 Mar 19;27(6):2781. doi: 10.3390/ijms27062781 (PMC13026560; doi:10.3390/ijms27062781)
Supplement: Supplementary file 1 [file ijms-27-02781-s001.zip]

Archive with 1 entries (1 files):
- ijms-4078062-supplementary.pdf
